# Supplementary material for: Breast Lesion Classification with Multiparametric Breast MRI Using Radiomics and Machine Learning: A Comparison with Radiologists’ Performance
Source: Cancers (Basel). 2022 Mar 29;14(7):1743. doi: 10.3390/cancers14071743 (PMC8997089; doi:10.3390/cancers14071743)
Supplement: Supplementary file 1 [file cancers-14-01743-s001.zip]

Archive with 1 entries (1 files):
- cancers-1629606-supplementary.pdf
